# Supplementary material for: Mechanisms of Exogenous Brassinosteroids and Abscisic Acid in Regulating Maize Cold Stress Tolerance
Source: Int J Mol Sci. 2025 Apr 2;26(7):3326. doi: 10.3390/ijms26073326 (PMC11989956; doi:10.3390/ijms26073326)
Supplement: Supplementary file 1 [file ijms-26-03326-s001.zip › Table S2.xlsx]

## Sheet: Sheet1
Table S2 Quality control of sequencing data
Samples	Clean reads	Clean bases	GC Content	Q30
CK-1	23295112	6763672648	0.5189	0.9572
CK-2	22704000	6574126612	0.5197	0.965
CK-3	24606930	7177631154	0.5177	0.9559
LT-1	22908893	6649371173	0.5258	0.9602
LT-2	23440533	6784751096	0.5261	0.965
LT-3	22939426	6657513376	0.5222	0.9612
LTA-1	22576466	6537217958	0.5288	0.9626
LTA-2	22444180	6523035244	0.5275	0.9591
LTA-3	19879037	5941877901	0.5227	0.9521
LTAB-1	23133924	6712475209	0.5375	0.9617
LTAB-2	22627872	6550774042	0.5259	0.9634
LTAB-3	22376692	6477543615	0.5255	0.9621
LTB-1	23668770	6882755151	0.5309	0.9596
LTB-2	23574700	6863816539	0.5257	0.9585
LTB-3	24582595	7115665504	0.5296	0.9619
