# Supplementary material for: Mechanisms of Exogenous Brassinosteroids and Abscisic Acid in Regulating Maize Cold Stress Tolerance
Source: Int J Mol Sci. 2025 Apr 2;26(7):3326. doi: 10.3390/ijms26073326 (PMC11989956; doi:10.3390/ijms26073326)
Supplement: Supplementary file 1 [file ijms-26-03326-s001.zip › Table S4.xlsx]

## Sheet: Sheet1
Table S4 The Common DEGs in Phenylpropanoid biosynthesis of Shen137 under BR treatment
Gene ID	GO_annotation	KEGG_annotation	NR_annotation
Zm00001eb140320	Molecular Function: peroxidase activity (GO:0004601);; Cellular Component: extracellular region (GO:0005576);; Biological Process: response to oxidative stress (GO:0006979);; Cellular Component: plant-type cell wall (GO:0009505);; Cellular Component: plasmodesma (GO:0009506);; Molecular Function: heme binding (GO:0020037);; Biological Process: hydrogen peroxide catabolic process (GO:0042744);; Mo…	K00430|3.6e-189|zma:100192761|K00430 peroxidase [EC:1.11.1.7] | (RefSeq) TIDP3705; uncharacterized protein LOC100192761 precursor	Peroxidase 12 [Zea mays]
Zm00001eb185240	Cellular Component: cytoplasm (GO:0005737);; Biological Process: L-phenylalanine catabolic process (GO:0006559);; Biological Process: cinnamic acid biosynthetic process (GO:0009800);; Molecular Function: ammonia-lyase activity (GO:0016841);; Molecular Function: phenylalanine ammonia-lyase activity (GO:0045548);;	K13064|5.1e-280|zma:542258|K13064 phenylalanine/tyrosine ammonia-lyase [EC:4.3.1.25] | (RefSeq) pal3; phenylalanine/tyrosine ammonia-lyase	phenylalanine ammonia lyase3 [Zea mays]
Zm00001eb187910	Molecular Function: ligase activity (GO:0016874);;	K01904|5.7e-311|zma:103653944|K01904 4-coumarate--CoA ligase [EC:6.2.1.12] | (RefSeq) probable 4-coumarate--CoA ligase 2	probable 4-coumarate--CoA ligase 2 [Zea mays]
Zm00001eb160820	Molecular Function: nucleotide binding (GO:0000166);; Molecular Function: oxidoreductase activity, acting on the aldehyde or oxo group of donors, NAD or NADP as acceptor (GO:0016620);;	K12355|1.7e-293|zma:541913|K12355 coniferyl-aldehyde dehydrogenase [EC:1.2.1.68] | (RefSeq) rf2c; cytosolic aldehyde dehydrogenase RF2C	cytosolic aldehyde dehydrogenase RF2C [Zea mays]
Zm00001eb277710	Molecular Function: oxidoreductase activity (GO:0016491);; Molecular Function: FAD binding (GO:0071949);;	K22395|5.6e-159|sita:101776174|K22395 cinnamyl-alcohol dehydrogenase [EC:1.1.1.195] | (RefSeq) inactive tetrahydrocannabinolic acid synthase	Putative FAD-binding Berberine family protein [Zea mays]
Zm00001eb009950	Molecular Function: peroxidase activity (GO:0004601);; Cellular Component: extracellular region (GO:0005576);; Biological Process: response to oxidative stress (GO:0006979);; Molecular Function: heme binding (GO:0020037);; Biological Process: hydrogen peroxide catabolic process (GO:0042744);; Molecular Function: metal ion binding (GO:0046872);;	K00430|9.0e-187|zma:100280077|K00430 peroxidase [EC:1.11.1.7] | (RefSeq) uncharacterized protein LOC100280077 precursor	uncharacterized protein LOC100280077 precursor [Zea mays]
Zm00001eb027900	Molecular Function: transferase activity, transferring acyl groups other than amino-acyl groups (GO:0016747);;	K13065|4.4e-149|ats:109746960|K13065 shikimate O-hydroxycinnamoyltransferase [EC:2.3.1.133] | (RefSeq) LOC109746960; tryptamine benzoyltransferase 1-like	tryptamine hydroxycinnamoyltransferase 2 [Zea mays]
Zm00001eb168620	Molecular Function: peroxidase activity (GO:0004601);; Cellular Component: extracellular region (GO:0005576);; Biological Process: response to oxidative stress (GO:0006979);; Molecular Function: heme binding (GO:0020037);; Biological Process: hydrogen peroxide catabolic process (GO:0042744);; Molecular Function: metal ion binding (GO:0046872);;	K00430|6.4e-74|zma:100279575|K00430 peroxidase [EC:1.11.1.7] | (RefSeq) uncharacterized protein LOC100279575 precursor	unknown [Zea mays]
Zm00001eb041120	Molecular Function: catalytic activity (GO:0003824);;	K09753|1.1e-209|zma:542463|K09753 cinnamoyl-CoA reductase [EC:1.2.1.44] | (RefSeq) cncr1; cinnamoyl CoA reductase 1	unknown [Zea mays]
Zm00001eb057230	Molecular Function: hydrolase activity, hydrolyzing O-glycosyl compounds (GO:0004553);; Biological Process: carbohydrate metabolic process (GO:0005975);;	K05349|0.0e+00|zma:100191390|K05349 beta-glucosidase [EC:3.2.1.21] | (RefSeq) exg1; exoglucanase 1 precursor	uncharacterized protein LOC100191390 precursor [Zea mays]
Zm00001eb381290	Molecular Function: peroxidase activity (GO:0004601);; Cellular Component: extracellular region (GO:0005576);; Biological Process: response to oxidative stress (GO:0006979);; Cellular Component: plant-type cell wall (GO:0009505);; Cellular Component: plasmodesma (GO:0009506);; Molecular Function: heme binding (GO:0020037);; Biological Process: hydrogen peroxide catabolic process (GO:0042744);; Mo…	K00430|3.1e-163|zma:100283865|K00430 peroxidase [EC:1.11.1.7] | (RefSeq) TIDP2769; uncharacterized protein LOC100283865 precursor	uncharacterized protein LOC100283865 precursor [Zea mays]
Zm00001eb057250	Molecular Function: beta-glucosidase activity (GO:0008422);; Biological Process: glucan catabolic process (GO:0009251);;	K01188|3.5e-198|zma:541703|K01188 beta-glucosidase [EC:3.2.1.21] | (RefSeq) umc1721; uncharacterized protein LOC541703 isoform 1 precursor	uncharacterized protein LOC541703 isoform 2 [Zea mays]
Zm00001eb124190	Molecular Function: transferase activity, transferring acyl groups other than amino-acyl groups (GO:0016747);;	K13065|6.1e-252|zma:103649769|K13065 shikimate O-hydroxycinnamoyltransferase [EC:2.3.1.133] | (RefSeq) putrescine hydroxycinnamoyltransferase 1	putrescine hydroxycinnamoyltransferase 1 [Zea mays]
Zm00001eb195200	Molecular Function: peroxidase activity (GO:0004601);; Cellular Component: extracellular region (GO:0005576);; Biological Process: response to oxidative stress (GO:0006979);; Molecular Function: heme binding (GO:0020037);; Biological Process: hydrogen peroxide catabolic process (GO:0042744);; Molecular Function: metal ion binding (GO:0046872);;	K00430|6.6e-179|zma:100192105|K00430 peroxidase [EC:1.11.1.7] | (RefSeq) uncharacterized protein LOC100192105 precursor	uncharacterized protein LOC100192105 precursor [Zea mays]
NewGene_18095	Molecular Function: O-methyltransferase activity (GO:0008171);; Molecular Function: S-adenosylmethionine-dependent methyltransferase activity (GO:0008757);; Biological Process: methylation (GO:0032259);;	K00588|6.65e-139|zma:100273683|K00588 caffeoyl-CoA O-methyltransferase [EC:2.1.1.104] | (RefSeq) CCOAOMT2; caffeoyl-CoA O-methyltransferase 2	Caffeoyl-CoA O-methyltransferase 2 [Zea mays]
