# Supplementary material for: Mechanisms of Exogenous Brassinosteroids and Abscisic Acid in Regulating Maize Cold Stress Tolerance
Source: Int J Mol Sci. 2025 Apr 2;26(7):3326. doi: 10.3390/ijms26073326 (PMC11989956; doi:10.3390/ijms26073326)
Supplement: Supplementary file 1 [file ijms-26-03326-s001.zip › Table S5.xlsx]

## Sheet: Sheet1
Table S5 RT-qPCR primer sequences
Gene name	Forward Primer（5ʹ→3ʹ）	Reverse Primer（5ʹ→3ʹ）
Zm00001eb013430	TCCGACTGGTCTCAGGCAA	GTGCTGAAGTTGTGTGTGC
Zm00001eb056950	GATTGAAGGCTTAGGGTC	ACTGTTAGTTGTGGTGTGC
Zm00001eb081810	CAGTGTATCTTCAAGTCC	TCCTCAGTTTTTCAGTCC
Zm00001eb149430	TAGGCGGAAGATTGGTGGC	AGTTCGTCGGTTTGGGGTT
Zm00001eb284310	AACCACCCTGGACCTGCTC	CCTCCTCTTCCGCTACCT
Zm00001eb386660	GCGGGCAGAGCGAGGAGGA	GCAGCGGATGACGAAGGTG
Zm00001eb150050	ATCTCCCTCGTGGATGGCT	AGGTGCTGGTCTGGTCGT
Zm00001eb227610	ATTTGTGGCTTGCTCCTCG	TGATGGTCACCCTCTTGC
Zm00001eb195230	AGTATGTGAAAGGCGGAGA	GTGGTGTGGAGTAAGCCAT
Zm00001eb311150	ATGATGGTAGGGAAGAGGG	CATCGGGTTCTTGCAGTCC
