# Supplementary material for: Mechanisms of Exogenous Brassinosteroids and Abscisic Acid in Regulating Maize Cold Stress Tolerance
Source: Int J Mol Sci. 2025 Apr 2;26(7):3326. doi: 10.3390/ijms26073326 (PMC11989956; doi:10.3390/ijms26073326)
Supplement: Supplementary file 1 [file ijms-26-03326-s001.zip › Table S1.xlsx]

## Sheet: Sheet1
Table S1 RNA concentration and quality detection of sequencing samples
Sample ID	Nanodrop(ng/ul)	OD260/280	OD260/230	RIN value	28S/18S
CK-1	321	2.04	1.72	7.4	1.37
CK-2	169	2.04	2.01	7.8	1.32
CK-3	133.4	2.07	2.05	7.8	1.46
LT-1	319.4	2.1	2.11	7.3	1.33
LT-2	167.4	2.12	2.09	7.4	1.45
LT-3	254.7	2.1	2.18	7.7	1.5
ABA-1	325.2	2.11	2.21	7.5	1.25
ABA2	236.4	2.12	2.23	7.8	1.39
ABA3	269.9	2.13	2.15	7.2	1.25
BR-1	296.1	2.14	2	6.9	1.26
BR-2	238.1	2.09	1.94	7.6	1.38
BR-3	193.5	2.12	2.13	8.1	1.29
AR-1	138.6	2.08	2.06	7.4	1.43
AR-2	229.1	2.12	2.18	7	1.27
AR-3	285.7	2.11	2.19	7.7	1.34
